# Supplementary material for: In Vitro Effects of Mitochondria-Targeted Antioxidants in a Small-Cell Carcinoma of the Ovary of Hypercalcemic Type and in Type 1 and Type 2 Endometrial Cancer
Source: Biomedicines. 2022 Mar 29;10(4):800. doi: 10.3390/biomedicines10040800 (PMC9030827; doi:10.3390/biomedicines10040800)
Supplement: Supplementary file 1 [file biomedicines-10-00800-s001.zip]

Archive with 1 entries (1 files):
- biomedicines-1622807-supplementary.pdf
